# Supplementary material for: Genome and Transcriptome Sequencing of casper and roy Zebrafish Mutants Provides Novel Genetic Clues for Iridophore Loss
Source: Int J Mol Sci. 2020 Mar 30;21(7):2385. doi: 10.3390/ijms21072385 (PMC7177266; doi:10.3390/ijms21072385)
Supplement: Supplementary file 1 [file ijms-21-02385-s001.zip]

Archive with 5 entries (5 files):
- Supplementary Information.pdf
- Table S2.xlsx
- Table S3.xlsx
- Table S4.xlsx
- Table S6.xlsx
