# Supplementary material for: Genome and Transcriptome Sequencing of casper and roy Zebrafish Mutants Provides Novel Genetic Clues for Iridophore Loss
Source: Int J Mol Sci. 2020 Mar 30;21(7):2385. doi: 10.3390/ijms21072385 (PMC7177266; doi:10.3390/ijms21072385)
Supplement: Supplementary file 1 [file ijms-21-02385-s001.zip › Table S2.xlsx]

## Sheet: Supplementary Table 2.xls
Chromosome ID	Position	Reference	Mutation	Allele frequency								regions	gene symbol	strands	nuclear changes	acid changes
				wt-heter		roy		casper		wt-homo
				No mutation alleles	mutation alleles	No mutation alleles	mutation alleles	No mutation alleles	mutation alleles	No mutation alleles	mutation alleles
chr6	37350698	A	G	4	4	10	10	0	20	8	0	coding region	cthl	-	ATA<->ACA;	I<->T;
chr6	39018647	C	T	4	4	10	10	0	20	8	0	coding region	zgc:162180	+	TCC<->TTC;	S<->F;
chr6	39041148	A	T	4	4	10	10	0	20	8	0	coding region	si:dkeyp-41g9.6	+	AAC<->TAC;	N<->Y;
chr6	39058457	T	A	4	4	10	10	0	20	8	0	coding region	stat2	-	AAT<->ATT;	N<->I;
chr6	39094687	G	A	4	4	10	10	0	20	8	0	coding region	apof	-	GCA<->GTA;	A<->V;
chr6	39095198	C	T	4	4	10	10	0	20	8	0	coding region	apof	-	GGC<->AGC;	G<->S;
chr6	39125686	C	T	4	4	10	10	0	20	8	0	coding region	c1galt1b	-	GGC<->AGC;	G<->S;
chr6	39139385	C	T	4	4	10	10	0	20	8	0	coding region	os9	-	GGA<->GAA;	G<->E;
chr6	39149354	A	T	4	4	10	10	0	20	8	0	coding region	os9	-	TTT<->TAT;	F<->Y;
chr6	39200413	C	T	4	4	10	10	0	20	8	0	coding region	arhgef25b	-	AGC<->AAC;	S<->N;
chr6	39430527	G	C	4	4	10	10	0	20	8	0	coding region	si:ch211-173n18.3	+	CGT<->CCT;	R<->P;
chr6	39513031	G	A	4	4	10	10	0	20	8	0	coding region	.	-	CCG<->TCG;	P<->S;
chr6	39613492	T	A	4	4	10	10	0	20	8	0	coding region	espl1	-	ACT<->TCT;	T<->S;
chr6	39631027	G	T	4	4	10	10	0	20	8	0	coding region	espl1	-	ACC<->AAC;	T<->N;
chr6	39636400	C	T	4	4	10	10	0	20	8	0	coding region	itgb7	-	GGC<->AGC;	G<->S;
chr6	39638206	T	C	8	0	17	3	0	14	8	0	coding region	itgb7	-	AAG<->GAG;	K<->E;
chr6	39658070	G	A	4	4	10	10	0	20	8	0	coding region	itgb7	-	CAC<->TAC;	H<->Y;
chr6	39833955	C	T	4	4	10	10	0	20	8	0	coding region	tsfm	-	AGC<->AAC;	S<->N;
chr6	39834138	G	A	4	4	10	10	0	20	8	0	coding region	tsfm	-	TCT<->TTT;	S<->F;
chr6	39839836	A	G	4	4	10	10	0	20	8	0	coding region	endou	+	AAA<->GAA;	K<->E;
chr6	39845421	C	G	4	4	11	9	0	20	8	0	coding region	sumf1	-	AGT<->ACT;	S<->T;
chr6	39845497	C	G	4	4	12	8	0	20	8	0	coding region	sumf1	-	GCC<->CCC;	A<->P;
chr6	39850584	G	C	4	4	10	10	0	20	8	0	coding region	sumf1	-	ACA<->AGA;	T<->R;
chr6	39902487	A	G	4	4	10	10	0	20	8	0	coding region	itpr1a	+	ATC<->GTC;	I<->V;
chr6	39909683	A	G	4	4	10	10	0	20	8	0	coding region	itpr1a	+	GAG<->GGG;	E<->G;
chr6	39962094	G	A	4	4	10	10	0	20	8	0	coding region	.	-	ACT<->ATT;	T<->I;
chr6	39962631	T	A	4	4	10	10	0	20	8	0	coding region	.	-	TAT<->TTT;	Y<->F;
chr6	39962864	C	T	4	4	10	10	0	20	8	0	coding region	.	-	GCA<->ACA;	A<->T;
chr6	39970554	G	A	4	4	10	10	0	20	8	0	coding region	si:dkey-197j19.5	-	CGC<->TGC;	R<->C;
chr6	39970562	T	C	4	4	10	10	0	20	8	0	coding region	si:dkey-197j19.5	-	CAT<->CGT;	H<->R;
chr6	39988518	C	A	4	4	10	10	0	20	8	0	coding region	uroc1	-	ATG<->ATT;	M<->I;
chr6	40153267	T	A	5	3	10	10	0	20	8	0	coding region	col7a1	-	CAA<->CTA;	Q<->L;
chr6	40153744	C	G	4	4	10	10	0	20	8	0	coding region	col7a1	-	GGT<->GCT;	G<->A;
chr6	40156718	G	A	4	4	10	10	0	20	8	0	coding region	col7a1	-	GCT<->GTT;	A<->V;
chr6	40486496	C	A	4	4	10	10	0	20	8	0	coding region	ddi2	+	CCA<->ACA;	P<->T;
chr6	40494917	A	T	4	4	10	10	0	20	8	0	coding region	si:ch73-15b2.5	+	ACT<->TCT;	T<->S;
chr6	40495246	C	T	4	4	10	10	0	20	8	0	coding region	si:ch73-15b2.5	+	GCA<->GTA;	A<->V;
chr6	40497332	A	T	4	4	10	10	0	20	8	0	coding region	si:ch73-15b2.5	+	GAA<->GAT;	E<->D;
chr6	40497336	G	T	4	4	10	10	0	20	8	0	coding region	si:ch73-15b2.5	+	GTT<->TTT;	V<->F;
chr6	40612106	C	T	4	4	10	10	0	20	8	0	coding region	rereb	+	TCA<->TTA;	S<->L;
chr6	40612229	C	T	4	4	10	10	0	20	8	0	coding region	rereb	+	CCC<->CTC;	P<->L;
chr6	40612373	C	A	4	4	10	10	0	20	8	0	coding region	rereb	+	TCC<->TAC;	S<->Y;
chr6	40612616	T	C	4	4	10	10	0	20	8	0	coding region	rereb	+	GTA<->GCA;	V<->A;
chr6	40612686	C	A	4	4	10	10	0	20	8	0	coding region	rereb	+	CAC<->CAA;	H<->Q;
chr6	40624406	C	T	4	4	10	10	0	20	8	0	coding region	si:ch211-157b11.14	-	GAA<->AAA;	E<->K;
chr6	40624785	G	C	4	4	10	10	0	20	8	0	coding region	si:ch211-157b11.14	-	GAC<->GAG;	D<->E;
chr6	40660935	G	A	4	4	10	10	0	20	8	0	coding region	slc26a6l	+	GAA<->AAA;	E<->K;
chr6	40683271	C	A	4	4	10	10	0	20	8	0	coding region	myhb	-	GCT<->TCT;	A<->S;
chr6	40707194	T	C	4	4	10	10	0	20	8	0	coding region	si:ch211-157b11.8	+	TGG<->CGG;	W<->R;
chr6	40707221	G	A	4	4	10	10	0	20	8	0	coding region	si:ch211-157b11.8	+	GGA<->AGA;	G<->R;
chr6	40707237	C	T	4	4	10	10	0	20	8	0	coding region	si:ch211-157b11.8	+	GCA<->GTA;	A<->V;
chr6	40713499	C	T	4	4	10	10	0	20	8	0	coding region	si:ch211-157b11.8	+	CAC<->TAC;	H<->Y;
chr6	40713893	C	A	4	4	10	10	0	20	8	0	coding region	si:ch211-157b11.8	+	CAT<->AAT;	H<->N;
chr6	40725482	C	T	4	4	10	10	0	20	8	0	coding region	gata2b	+	CCA<->TCA;	P<->S;
chr6	40726845	A	G	4	4	10	10	0	20	8	0	coding region	gata2b	+	ACG<->GCG;	T<->A;
chr6	40805232	C	T	4	4	10	10	0	20	8	0	coding region	C6H1orf74	+	CCC<->TCC;	P<->S;
chr6	40805250	G	A	4	4	10	10	0	20	8	0	coding region	C6H1orf74	+	GCC<->ACC;	A<->T;
chr6	40805319	C	T	4	4	11	9	0	20	8	0	coding region	C6H1orf74	+	CAT<->TAT;	H<->Y;
chr6	40816070	C	G	4	4	10	10	0	20	8	0	coding region	zgc:172271	-	GAT<->CAT;	D<->H;
chr6	40819167	C	T	4	4	10	10	0	20	8	0	coding region	zgc:172271	-	GGT<->AGT;	G<->S;
chr6	40833839	A	G	4	4	11	9	0	20	8	0	coding region	sfi1	-	TTT<->TCT;	F<->S;
chr6	40833848	G	T	4	4	10	10	0	20	8	0	coding region	sfi1	-	ACT<->AAT;	T<->N;
chr6	40833882	C	A	4	4	10	10	0	20	8	0	coding region	sfi1	-	GAT<->TAT;	D<->Y;
chr6	40835662	G	T	4	4	11	9	0	20	8	0	coding region	sfi1	-	CAC<->CAA;	H<->Q;
chr6	40839052	C	T	4	4	10	10	0	20	8	0	coding region	sfi1	-	AGC<->AAC;	S<->N;
chr6	40840525	C	T	4	4	10	10	0	20	8	0	coding region	sfi1	-	AGC<->AAC;	S<->N;
chr6	40840735	T	C	4	4	10	10	0	20	8	0	coding region	sfi1	-	CAA<->CGA;	Q<->R;
chr6	40842973	A	T	4	4	11	9	0	18	8	0	coding region	sfi1	-	GAT<->GAA;	D<->E;
chr6	40844577	C	T	4	4	10	10	0	20	8	0	coding region	sfi1	-	CGG<->CAG;	R<->Q;
chr6	40845438	C	G	4	4	10	8	0	20	8	0	coding region	sfi1	-	GTG<->CTG;	V<->L;
chr6	40993333	C	A	4	4	10	10	0	20	8	0	coding region	rab44	-	GGT<->TGT;	G<->C;
chr6	40993743	A	C	4	4	10	10	0	20	8	0	coding region	rab44	-	CTA<->CGA;	L<->R;
chr6	40993960	G	A	4	4	10	10	0	20	8	0	coding region	rab44	-	CCT<->TCT;	P<->S;
chr6	40996210	C	T	4	4	11	9	0	20	8	0	coding region	rab44	-	GAA<->AAA;	E<->K;
chr6	40997436	T	A	4	4	10	10	0	20	8	0	coding region	rab44	-	CAT<->CTT;	H<->L;
chr6	41050737	C	T	4	4	11	9	0	20	8	0	coding region	slc6a13	-	GTC<->ATC;	V<->I;
chr6	41085318	A	T	4	4	10	10	0	20	8	0	coding region	slc6a13l	+	ACT<->TCT;	T<->S;
chr6	41122967	T	G	4	4	10	10	0	20	8	0	coding region	opn1mw3	+	TCT<->GCT;	S<->A;
chr6	41122988	G	T	4	4	10	10	0	20	8	0	coding region	opn1mw3	+	GTT<->TTT;	V<->F;
chr6	41159140	A	T	4	4	10	10	0	20	8	0	coding region	synpr	-	TGT<->AGT;	C<->S;
chr6	41382196	T	A	4	4	11	9	0	20	8	0	coding region	rsg1	+	CTC<->CAC;	L<->H;
chr6	41655627	G	A	4	4	10	10	0	20	8	0	coding region	srgap3	+	CGC<->CAC;	R<->H;
chr6	41996487	T	C	4	4	10	10	0	20	8	0	coding region	grm2a	-	ATT<->GTT;	I<->V;
chr6	43360485	C	T	5	3	11	9	0	20	8	0	coding region	mitfa	+	CAA<->TAA;	Q<->U;
