# Supplementary material for: Genome and Transcriptome Sequencing of casper and roy Zebrafish Mutants Provides Novel Genetic Clues for Iridophore Loss
Source: Int J Mol Sci. 2020 Mar 30;21(7):2385. doi: 10.3390/ijms21072385 (PMC7177266; doi:10.3390/ijms21072385)
Supplement: Supplementary file 1 [file ijms-21-02385-s001.zip › Table S3.xlsx]

## Sheet: Supplementary Table 3
Chromosome ID	Location	Reference	Mutation	Allele frequency								regions	Gene symbol	Strands	Nuclear changes	Acid changes
				wt-heter		roy		casper		wt-homo
				No muta-tion alleles	muta-tion alleles	No muta-tion alleles	muta-tion alleles	No muta-tion alleles	muta-tion alleles	No muta-tion alleles	muta-tion alleles
chr20	33055902	C	A	4	4	0	20	0	20	8	0	CDS	nbas	-	GAT<->TAT;	D<->Y;
chr20	33092384	C	T	4	4	0	20	0	20	8	0	CDS	nbas	-	GCT<->ACT;	A<->T;
chr20	33538891	G	C	4	4	0	20	0	20	8	0	CDS	paplnb	-	GCG<->GGG;	A<->G;
chr20	33543148	G	T	4	4	0	20	0	20	8	0	CDS	paplnb	-	CAC<->CAA;	H<->Q;
chr20	33558669	A	T	4	4	0	20	0	20	8	0	CDS	drc1	+	CAA<->CAT;	Q<->H;
chr20	33565168	C	A	4	4	0	20	0	20	8	0	CDS	drc1	+	CAC<->AAC;	H<->N;
chr20	33568490	T	A	4	4	0	20	0	20	8	0	CDS	drc1	+	TTC<->TAC;	F<->Y;
chr20	33573392	G	A	4	4	0	20	0	20	8	0	CDS	kcnf1a	+	GAT<->AAT;	D<->N;
chr20	33741177	A	C	4	4	0	20	0	20	8	0	CDS	ak9	+	CAC<->CCC;	H<->P;
chr20	33741198	T	G	4	4	0	20	0	20	8	0	CDS	ak9	+	GTG<->GGG;	V<->G;
chr20	33746664	A	T	4	4	0	20	0	20	8	0	CDS	ak9	+	CAA<->CAT;	Q<->H;
chr20	33746758	C	T	4	4	0	20	0	20	8	0	CDS	ak9	+	CGG<->TGG;	R<->W;
chr20	33751127	A	G	4	4	0	20	0	20	8	0	CDS	ak9	+	GAG<->GGG;	E<->G;
chr20	33769049	G	A	4	4	0	20	0	20	8	0	CDS	henmt1	+	GGC<->GAC;	G<->D;
chr20	33770026	G	T	4	4	0	20	0	20	8	0	CDS	henmt1	+	GGT<->GTT;	G<->V;
chr20	33770354	G	T	4	4	0	20	0	20	8	0	CDS	henmt1	+	GCA<->TCA;	A<->S;
chr20	33827350	C	T	4	4	0	20	0	20	8	0	CDS	olfml2ba	+	TCG<->TTG;	S<->L;
chr20	33827448	A	G	4	4	0	20	0	20	8	0	CDS	olfml2ba	+	ACA<->GCA;	T<->A;
chr20	33964485	G	A	4	4	0	20	0	20	8	0	CDS	lmx1a	+	GAC<->AAC;	D<->N;
chr20	33978157	C	A	4	4	0	20	0	20	8	0	CDS	selp	-	TTG<->TTT;	L<->F;
chr20	33979713	T	A	4	4	0	20	0	20	8	0	CDS	selp	-	AAT<->ATT;	N<->I;
chr20	33998645	T	C	4	4	0	20	0	20	8	0	CDS	sele	-	AAG<->GAG;	K<->E;
chr20	33999212	C	T	4	4	0	20	0	20	8	0	CDS	sele	-	GAG<->AAG;	E<->K;
chr20	33999247	G	T	4	4	0	20	0	20	8	0	CDS	sele	-	ACA<->AAA;	T<->K;
chr20	33999490	G	A	4	4	0	20	0	20	8	0	CDS	sele	-	CCA<->CTA;	P<->L;
chr20	33999896	G	T	4	4	0	20	0	20	8	0	CDS	sele	-	AGC<->AGA;	S<->R;
chr20	34012343	C	A	4	4	0	20	0	20	8	0	CDS	zp3a.2	+	TCT<->TAT;	S<->Y;
chr20	34027568	G	T	4	4	0	20	0	20	8	0	CDS	C20H1orf112	+	TGG<->TTG;	W<->L;
chr20	34034527	G	A	4	4	0	20	0	20	8	0	CDS	C20H1orf112	+	CGA<->CAA;	R<->Q;
chr20	34034605	A	C	4	4	0	20	0	20	8	0	CDS	C20H1orf112	+	CAG<->CCG;	Q<->P;
chr20	34058327	A	C	4	4	0	20	0	20	8	0	CDS	prg4b	+	CAA<->CCA;	Q<->P;
chr20	34073760	T	C	4	4	0	20	0	20	8	0	CDS	tprb	-	AAC<->AGC;	N<->S;
chr20	34079137	A	T	4	4	0	20	0	20	8	0	CDS	tprb	-	TTG<->ATG;	L<->M;
chr20	34094088	G	C	4	4	0	20	0	20	8	0	CDS	tprb	-	GCT<->GGT;	A<->G;
chr20	34157588	T	A	4	4	0	20	0	20	8	0	CDS	pla2g4a	+	TCC<->ACC;	S<->T;
chr20	34168900	A	T	4	4	0	20	0	20	8	0	CDS	pla2g4a	+	TAC<->TTC;	Y<->F;
chr20	34185783	T	C	4	4	0	20	0	20	8	0	CDS	hmcn1	-	ACC<->GCC;	T<->A;
chr20	34198586	T	A	4	4	0	20	0	20	8	0	CDS	hmcn1	-	GAA<->GAT;	E<->D;
chr20	34198896	T	G	4	4	0	20	0	20	8	0	CDS	hmcn1	-	GAA<->GCA;	E<->A;
chr20	34199701	G	A	4	4	0	20	0	20	8	0	CDS	hmcn1	-	TCA<->TTA;	S<->L;
chr20	34212969	A	G	4	4	0	20	0	20	8	0	CDS	hmcn1	-	TAT<->CAT;	Y<->H;
chr20	34218203	C	T	4	4	0	20	0	20	8	0	CDS	hmcn1	-	GGT<->AGT;	G<->S;
chr20	34225233	G	A	4	4	0	20	0	20	8	0	CDS	hmcn1	-	TCG<->TTG;	S<->L;
chr20	34237374	C	T	4	4	0	20	0	20	8	0	CDS	hmcn1	-	GTC<->ATC;	V<->I;
chr20	34395093	G	A	4	4	0	20	0	20	8	0	CDS	swt1	-	CCA<->TCA;	P<->S;
chr20	34407543	A	G	4	4	0	20	0	20	8	0	CDS	swt1	-	TCC<->CCC;	S<->P;
chr20	34407570	C	G	4	4	0	20	0	20	8	0	CDS	swt1	-	GCT<->CCT;	A<->P;
chr20	34450110	C	T	5	3	0	20	0	20	8	0	CDS	kifap3a	-	GAC<->AAC;	D<->N;
chr20	34634544	G	A	4	4	0	20	0	20	8	0	CDS	PDE4DIP	+	GAT<->AAT;	D<->N;
chr20	34662814	T	A	4	4	0	20	0	20	8	0	CDS	PDE4DIP	+	TCA<->ACA;	S<->T;
chr20	34667246	G	A	4	4	0	20	0	20	8	0	CDS	PDE4DIP	+	GCG<->ACG;	A<->T;
chr20	34767474	C	G	4	4	0	20	0	20	8	0	CDS	znf395b	-	AGC<->ACC;	S<->T;
chr20	34767475	T	A	4	4	0	20	0	20	8	0	CDS	znf395b	-	AGC<->TGC;	S<->C;
chr20	34767487	C	G	4	4	0	20	0	20	8	0	CDS	znf395b	-	GTC<->CTC;	V<->L;
chr20	35064539	T	G	4	4	0	20	0	20	8	0	CDS	kif26bb	-	CAA<->CCA;	Q<->P;
chr20	36671741	C	T	4	4	0	20	0	20	8	0	CDS	.	-	GTA<->ATA;	V<->I;
chr20	36873387	T	A	4	4	0	20	0	20	8	0	CDS	txlnba	-	AAA<->AAT;	K<->N;
chr20	36873820	G	A	4	4	0	20	0	20	8	0	CDS	txlnba	-	CCT<->CTT;	P<->L;
chr20	36874168	G	A	4	4	0	20	0	20	8	0	CDS	txlnba	-	ACC<->ATC;	T<->I;
chr20	36896640	C	A	4	4	0	20	0	20	8	0	CDS	txlnba	-	AGA<->ATA;	R<->I;
chr20	36941503	T	C	4	4	0	20	0	20	8	0	CDS	cited2	-	ACA<->GCA;	T<->A;
chr20	37438838	C	T	4	4	0	20	0	20	8	0	CDS	gpr126	+	TCG<->TTG;	S<->L;
chr20	37438841	T	C	4	4	0	20	0	20	8	0	CDS	gpr126	+	GTC<->GCC;	V<->A;
chr20	37540084	C	T	4	4	0	20	0	20	8	0	CDS	hivep2a	-	AGA<->AAA;	R<->K;
chr20	37546346	T	C	4	4	0	20	0	20	8	0	CDS	hivep2a	-	ACA<->GCA;	T<->A;
chr20	37778781	T	C	4	4	0	20	0	20	8	0	CDS	adat2	-	CAT<->CGT;	H<->R;
chr20	37779978	C	A	4	4	0	20	0	20	8	0	CDS	adat2	-	GCT<->TCT;	A<->S;
chr20	37780055	A	C	4	4	0	20	0	20	8	0	CDS	adat2	-	TTG<->TGG;	L<->W;
chr20	37850933	C	A	4	4	0	20	0	20	8	0	CDS	tatdn3	+	AGC<->AGA;	S<->R;
chr20	37868694	C	A	4	4	0	20	0	20	8	0	CDS	flvcr1	+	CCT<->ACT;	P<->T;
chr20	38057326	G	T	4	4	0	20	0	20	8	0	CDS	galnt14	+	GCG<->TCG;	A<->S;
chr20	38304842	T	A	4	4	0	20	0	20	8	0	CDS	si:dkeyp-59a8.2	+	TTG<->ATG;	L<->M;
chr20	38304844	G	T	4	4	0	20	0	20	8	0	CDS	si:dkeyp-59a8.2	+	TTG<->TTT;	L<->F;
chr20	38310524	A	C	4	4	0	20	0	20	8	0	CDS	si:dkeyp-59a8.3	+	CAG<->CCG;	Q<->P;
chr20	38314691	C	T	4	4	0	20	0	20	8	0	CDS	si:dkeyp-59a8.1	+	TCC<->TTC;	S<->F;
chr20	38314703	T	A	4	4	0	20	0	20	8	0	CDS	si:dkeyp-59a8.1	+	GTT<->GAT;	V<->D;
chr20	38498513	C	G	4	4	0	20	0	20	8	0	CDS	adck3	+	ACA<->AGA;	T<->R;
chr20	38549553	T	A	5	3	0	20	0	20	8	0	CDS	si:ch211-245h14.1	-	ACA<->TCA;	T<->S;
chr20	38549559	T	A	4	4	0	20	0	20	8	0	CDS	si:ch211-245h14.1	-	ATA<->TTA;	I<->L;
chr20	38549624	C	T	4	4	0	20	0	20	8	0	CDS	si:ch211-245h14.1	-	AGA<->AAA;	R<->K;
chr20	38563008	G	A	4	4	0	20	0	20	8	0	CDS	znf512	+	CGG<->CAG;	R<->Q;
chr20	38569566	A	G	4	4	0	20	0	20	8	0	CDS	gtf3c2	+	AAA<->GAA;	K<->E;
chr20	38790579	C	T	4	4	0	20	0	20	8	0	CDS	dnajc5ga	-	GCC<->ACC;	A<->T;
chr20	38823162	A	G	4	4	0	20	0	20	8	0	CDS	cad	-	GTG<->GCG;	V<->A;
chr20	38847432	T	G	4	4	0	20	0	20	8	0	CDS	cad	-	AAA<->CAA;	K<->Q;
chr20	38847438	C	T	4	4	0	20	0	20	8	0	splice region variant	cad	-	GCA<->ACA;	A<->T;
