# Supplementary material for: Genome and Transcriptome Sequencing of casper and roy Zebrafish Mutants Provides Novel Genetic Clues for Iridophore Loss
Source: Int J Mol Sci. 2020 Mar 30;21(7):2385. doi: 10.3390/ijms21072385 (PMC7177266; doi:10.3390/ijms21072385)
Supplement: Supplementary file 1 [file ijms-21-02385-s001.zip › Table S4.xlsx]

## Sheet: Sheet1
Chromosome ID	Position	Reference	Mutation	Allele frequency								regions	gene symbol	strands
				wt-heter		roy		casper		wt-homo
				No mutation alleles	mutation alleles	No mutation alleles	mutation alleles	No mutation alleles	mutation alleles	No mutation alleles	mutation alleles
chr20	38713263	C	A	4	4	0	20	0	20	8	0	intron2	mpv17	+
chr20	38713264	A	T	4	4	0	20	0	20	8	0	intron2	mpv17	+
chr20	38714755	C	T	4	4	0	20	0	20	8	0	intron2	mpv17	+
chr20	38726564	T	C	4	4	0	20	0	20	8	0	intron4	mpv17	+
chr20	38727237	T	A	5	3	0	20	0	20	8	0	intron4	mpv17	+
chr20	38727606	G	T	4	4	0	20	0	20	8	0	intron5	mpv17	+
chr20	38727762	A	C	4	4	0	20	0	20	8	0	intron5	mpv17	+
chr20	38728655	A	G	4	4	0	20	0	20	8	0	intron5	mpv17	+
chr20	38728674	T	C	4	4	0	20	0	20	8	0	intron5	mpv17	+
chr20	38729114	A	G	4	4	0	20	0	20	8	0	intron5	mpv17	+
chr20	38729572	T	G	4	4	0	20	0	20	8	0	intron5	mpv17	+
chr20	38729733	G	A	4	4	0	20	0	20	8	0	intron5	mpv17	+
chr20	38729917	C	T	4	4	0	20	0	20	8	0	intron5	mpv17	+
chr20	38730675	C	T	4	4	0	20	0	20	8	0	intron5	mpv17	+
chr20	38731455	T	A	5	3	0	20	0	20	8	0	intron5	mpv17	+
chr20	38732304	A	T	4	4	0	20	0	20	8	0	intron5	mpv17	+
chr20	38732305	T	G	4	4	0	20	0	20	8	0	intron5	mpv17	+
chr20	38732661	C	T	4	4	0	20	0	20	8	0	intron5	mpv17	+
chr20	38732759	C	A	4	4	0	20	0	20	8	0	intron5	mpv17	+
chr20	38732771	C	T	4	4	0	20	0	20	8	0	intron5	mpv17	+
chr20	38733033	C	T	4	4	0	20	0	20	8	0	intron5	mpv17	+
chr20	38733037	A	G	4	4	0	20	0	20	8	0	intron5	mpv17	+
chr20	38734145	T	C	4	4	0	20	0	20	8	0	intron5	mpv17	+
chr20	38734441	G	A	4	4	0	20	0	20	8	0	intron5	mpv17	+
chr20	38734616	C	G	4	4	0	20	0	20	8	0	intron5	mpv17	+
chr20	38734623	C	A	4	4	0	20	0	20	8	0	intron5	mpv17	+
chr20	38734680	G	A	4	4	0	20	0	20	8	0	intron5	mpv17	+
chr20	38734865	T	A	4	4	0	20	0	20	8	0	intron5	mpv17	+
chr20	38734989	G	T	4	4	0	20	0	20	8	0	intron5	mpv17	+
chr20	38735087	C	A	5	3	0	20	0	20	8	0	intron5	mpv17	+
chr20	38735088	C	A	4	4	0	20	0	20	8	0	intron5	mpv17	+
chr20	38735111	T	C	4	4	0	20	0	20	8	0	intron5	mpv17	+
chr20	38735112	A	T	4	4	0	20	0	20	8	0	intron5	mpv17	+
chr20	38735245	T	A	3	5	0	20	0	20	8	0	intron5	mpv17	+
chr20	38735268	G	A	4	4	0	20	0	20	8	0	intron5	mpv17	+
chr20	38736788	G	A	4	4	0	20	0	20	8	0	intron5	mpv17	+
chr20	38736929	T	A	4	4	0	20	0	20	8	0	intron5	mpv17	+
chr20	38737509	T	A	4	4	0	20	0	20	8	0	intron5	mpv17	+
chr20	38737895	T	C	4	4	0	20	0	20	8	0	intron5	mpv17	+
chr20	38738331	A	T	4	4	0	20	0	20	8	0	intron5	mpv17	+
chr20	38738466	A	T	4	4	0	20	0	20	8	0	intron5	mpv17	+
chr20	38738476	G	A	4	4	0	20	0	20	8	0	intron5	mpv17	+
chr20	38738581	A	T	4	4	0	20	0	20	8	0	intron5	mpv17	+
chr20	38739002	A	G	4	4	0	20	0	20	8	0	intron6	mpv17	+
chr20	38740624	T	A	4	4	0	20	0	20	8	0	intron7	mpv17	+
chr20	38740992	A	T	4	4	0	20	0	20	8	0	intron7	mpv17	+
